# Supplementary material for: Single gene targeted nanopore sequencing enables simultaneous identification and antimicrobial resistance detection of sexually transmitted infections
Source: PLoS One. 2022 Jan 21;17(1):e0262242. doi: 10.1371/journal.pone.0262242 (PMC8782522; doi:10.1371/journal.pone.0262242)
Supplement: S1 Table — (XLSX) [file pone.0262242.s003.xlsx]

## Sheet: Sheet1
1. Classified species read counts of whole sequencing library and individual samples (only species with >10 reads are shown) by ARMA
	Whole library								MG positive samples																																					TV positive samples*
Sample ID					60			166			85			31			230			103			13			109			239			69			263			260			24			58			235
	Total classified reads	810683			169			23058			1356			7065			22175			16807			25117			45952			2284			2442			1764			41			9573			5346			28150
		classified species read	Species read/total classified read (%)	Species	classified species read	Species read/total classified read (%)	Species	classified species read	Species read/total classified read (%)	Species	classified species read	Species read/total classified read (%)	Species	classified species read	Species read/total classified read (%)	Species	classified species read	Species read/total classified read (%)	Species	classified species read	Species read/total classified read (%)	Species	classified species read	Species read/total classified read (%)	Species	classified species read	Species read/total classified read (%)	Species	classified species read	Species read/total classified read (%)	Species	classified species read	Species read/total classified read (%)	Species	classified species read	Species read/total classified read (%)	Species	classified species read	Species read/total classified read (%)	Species	classified species read	Species read/total classified read (%)	Species	classified species read	Species read/total classified read (%)	Species	classified species read	Species read/total classified read (%)	Species
	Homo sapiens	560601	69.1517	Mycoplasma genitalium	91	53.8462	Mycoplasma genitalium	19968	86.599	Homo sapiens	789	58.1858	Homo sapiens	5405	76.5039	Mycoplasma genitalium	18676	84.221	Homo sapiens	8519	50.6872	Mycoplasma genitalium	20902	83.2185	Mycoplasma genitalium	39248	85.4109	Homo sapiens	1971	86.296	Homo sapiens	1568	64.2097	Mycoplasma genitalium	1457	82.5964	Homo sapiens	35	85.3659	Homo sapiens	7995	83.5161	Homo sapiens	5305	99.2331	Homo sapiens	28112	99.865	Homo sapiens
	Mycoplasma genitalium	115693	14.2711	Homo sapiens	66	39.0533	Mycoplasma gallisepticum	398	1.72608	Mycoplasma genitalium	477	35.177	Mycoplasma genitalium	1416	20.0425	Mycoplasma gallisepticum	441	1.98873	Mycoplasma genitalium	7262	43.2082	Homo sapiens	1256	5.0006	Mycoplasma pneumoniae	1086	2.36334	Mycoplasma genitalium	250	10.9457	Mycoplasma genitalium	737	30.1802	Homo sapiens	66	3.7415				Sneathia amnii	1534	16.0242							Candida dubliniensis
	Neisseria gonorrhoeae	81896	10.1021	Mycoplasma gallisepticum	3		Mycoplasma pneumoniae	237	1.02784	Mycoplasma gallisepticum	11		Mycoplasma gallisepticum	23	0.325548	Homo sapiens	360	1.62345	Mycoplasma gallisepticum	137	0.815137	Mycoplasma gallisepticum	440	1.7518	Mycoplasma gallisepticum	806	1.754				Mycoplasma gallisepticum	22	0.900901	Mycoplasma gallisepticum	39	2.21088
	Chlamydia trachomatis	21680	2.67429	Neisseria gonorrhoeae	1		Homo sapiens	136	0.589817	Mycoplasma pneumoniae	8		Mycoplasma pneumoniae	14	0.19816	Mycoplasma pneumoniae	229	1.03269	Mycoplasma pneumoniae	77	0.458142	Mycoplasma pneumoniae	240	0.955528	Homo sapiens	448	0.97493				Mycoplasma pneumoniae	11	0.45045	Mycoplasma pneumoniae	17	0.963719
	Mycoplasma gallisepticum	2534	0.312576	Mycoplasma pneumoniae	1		Paenalcaligenes hominis	134	0.581143				Gardnerella vaginalis	14	0.19816	Paenalcaligenes hominis	143	0.64487	Paenalcaligenes hominis	40	0.237996	Paenalcaligenes hominis	112	0.445913	Paenalcaligenes hominis	212	0.461351
	Mycoplasma pneumoniae	2056	0.253613	Gardnerella vaginalis	1		Mycoplasma penetrans	64	0.277561							Mycoplasma penetrans	73	0.3292	Mycoplasma penetrans	29	0.172547	Mycoplasma penetrans	60	0.238882	Ureaplasma urealyticum	159	0.346013
	Gardnerella vaginalis	1892	0.233383				Aeromonas salmonicida	41	0.177812							Aeromonas salmonicida	47	0.21195	Bacillus subtilis	14	0.0832986	Aeromonas salmonicida	55	0.218975	Mycoplasma penetrans	109	0.237204
	Sneathia amnii	1872	0.230916				Bacillus subtilis	35	0.151791							Ureaplasma parvum	46	0.207441	Aeromonas salmonicida	11	0.0654489	Bacillus subtilis	35	0.139348	Ureaplasma parvum	94	0.204561
	Neisseria meningitidis	985	0.121502				Ureaplasma parvum	27	0.117096							Bacillus subtilis	30	0.135287				Ureaplasma parvum	25	0.0995342	Aeromonas salmonicida	76	0.16539
	Paenalcaligenes hominis	714	0.0880739				Vibrio campbellii	12	0.0520427							Ureaplasma urealyticum	15	0.0676437				Weissella ceti	11	0.043795	Bacillus subtilis	39	0.0848712
	Mycoplasma penetrans	384	0.0473675				Burkholderia thailandensis	12	0.0520427							Vibrio campbellii	11	0.0496054				Thermosulfidibacter takaii	12	0.0477764	Vibrio campbellii	21	0.0456999
	Aeromonas salmonicida	250	0.0308382													Burkholderia thailandensis	11	0.0496054				Mesotoga prima	12	0.0477764	Burkholderia thailandensis	19	0.0413475
	Ureaplasma parvum	214	0.0263975																			Vibrio cholerae	11	0.043795
	Ureaplasma urealyticum	202	0.0249173
	Bacillus subtilis	177	0.0218334
	Megasphaera elsdenii	80	0.00986822
	Clostridium saccharoperbutylacetonicum	79	0.00974487
	Vibrio campbellii	66	0.00814128
	Burkholderia thailandensis	57	0.00703111
	Nostoc sp. PCC 7524	44	0.00542752
	Candida dubliniensis	41	0.00505746
	Weissella ceti	38	0.00468741
	Aerococcus christensenii	32	0.00394729
	Thermothelomyces thermophilus	32	0.00394729
	Edwardsiella ictaluri	31	0.00382394
	Vibrio cholerae	31	0.00382394
	Louping ill virus	31	0.00382394
	Calditerrivibrio nitroreducens	30	0.00370058
	Neisseria lactamica	27	0.00333053
	Thermosulfidibacter takaii	26	0.00320717
	Kangiella koreensis	25	0.00308382
	Mesotoga prima	25	0.00308382
	Candidatus Tremblaya princeps	24	0.00296047
	Clostridium botulinum	23	0.00283711
	Dialister pneumosintes	23	0.00283711
	Halocynthiibacter arcticus	22	0.00271376
	Bacillus cereus	21	0.00259041
	Lactobacillus acidophilus	21	0.00259041
	Orientia tsutsugamushi	18	0.00222035
	Xenorhabdus doucetiae	18	0.00222035
	Vibrio parahaemolyticus	18	0.00222035
	Synechococcus sp. PCC 6312	17	0.002097
	Symbiobacterium thermophilum	17	0.002097
	Neisseria elongata	16	0.00197364
	Vibrio coralliilyticus	16	0.00197364
	Listeria monocytogenes	16	0.00197364
	Prevotella denticola	16	0.00197364
	Cutibacterium acnes	15	0.00185029
	Bacillus thuringiensis	14	0.00172694
	Geobacillus thermocatenulatus	14	0.00172694
	Paenibacillus terrae	14	0.00172694
	Lactobacillus gasseri	14	0.00172694
	Neisseria sicca	13	0.00160359
	Gluconacetobacter diazotrophicus	13	0.00160359
	Ectothiorhodospira sp. BSL-9	12	0.00148023
	Escherichia coli	12	0.00148023
	Klebsiella pneumoniae	12	0.00148023
	Pseudomonas entomophila	12	0.00148023
	Chondrocystis sp. NIES-4102	12	0.00148023
	Fuerstia marisgermanicae	11	0.00135688
	Streptococcus salivarius	11	0.00135688
	Alkalitalea saponilacus	11	0.00135688
	Spirochaeta africana	11	0.00135688
* There are no Trichomonas vaginalis (TV) entries in the database used by ARMA component ‘What’s in my Pot’ (WIMP), a quantitative analysis tool for real-time species identification for bacteria, fungi, archaea and viruses, and therefore no read counts of TV are shown in S1 Table.
2. Analyzed read counts and TV read counts mapped to Trichomonas vaginalis G3 ntr6 by Fastq Custom Alignment of whole sequencing library and individual TV positive samples
Sample ID	Analyzed read counts	Read counts mapped to TV G3 ntr6	Analyzed reads/mapped reads (%)
Whole library	1127703	148458	13.1646
24	20815	10368	49.8102
58	23714	17712	74.6901
235	29942	5	0.016699
256	25061	8	0.0319221																							41			124			71			258			105			221			89
146	68032	8	0.0117592
144	22359	6025	26.9466
145	32349	10	0.0309129
261	37283	8	0.0214575
90	17230	9824	57.0168
106	18291	8	0.0437374
92	19009	1	0.00526067
72	20163	11	0.0545554
140	22397	6	0.0267893
253	30217	5	0.016547
41	10297	7	0.067981
124	23714	17882	75.4069
71	4949	2101	42.453
258	14925	17	0.113903
105	9029	1937	21.4531
221	2515	6	0.238569
89	30401	7	0.0230256
91	29511	16907	57.2905
39	41735	41486	99.4034
260	35209	15706	44.6079
[truncated: 110 more columns]
